# Supplementary material for: Mental Imagery in Dreams of Congenitally Blind People
Source: Brain Sci. 2023 Sep 30;13(10):1394. doi: 10.3390/brainsci13101394 (PMC10605848; doi:10.3390/brainsci13101394)
Supplement: Supplementary file 1 [file brainsci-13-01394-s001.zip]

Archive with 1 entries (1 files):
- brainsci-2505110-supplementary.pdf
